# Supplementary material for: The Burden of Illness of Treatment-Induced Vasomotor Symptoms in Individuals with Breast Cancer: A Systematic Literature Review
Source: J Clin Med. 2025 Apr 10;14(8):2601. doi: 10.3390/jcm14082601 (PMC12027725; doi:10.3390/jcm14082601)
Supplement: Supplementary file 1 [file jcm-14-02601-s001.zip]

Archive with 1 entries (1 files):
- jcm-3410281-supplementary.pdf
